# Supplementary material for: Detection of ESBL-producing Klebsiella oxytoca complex with VITEK 2 system and screening cutoffs for implementing confirmatory tests
Source: J Clin Microbiol. 2025 May 9;63(6):e00128-25. doi: 10.1128/jcm.00128-25 (PMC12153293; doi:10.1128/jcm.00128-25)
Supplement: File S1 — Epidemiology, phenotypes, WGS, confirmatory tests, and Vitek cards. [file jcm.00128-25-s0001.xlsx]

## Sheet: Epidemiology and WGS results
File S1. Epidemiology and WGS Results
Coded Number	Strain Name in JCM paper 2023 (PMID: 36912648)	Species by WGS	Origin / sample / year	Place of isolation	ST	Antimicrobial resistance genes (ARGs)	Promoter for OXY		Plasmid replicons
K. oxytoca 12	7606.66	K. michiganensis	Human / Rectal swab / 2020	Switzerland	ST210	blaCTX-M-15, blaOXY-5-9, aadA5, dfrA17, mph(A), qnrS1, sul1	GATAGT	WT	IncFII(pKP91), IncFII(SARC14), IncFII(S), IncFII, IncFIA(HI1)
K. oxytoca 19	7907.29	K. michiganensis	Human / Rectal swab / 2020	Switzerland	ST398	blaCTX-M-15, blaOXY-1-2, aadA1, aph(3')-Ia, dfrA1	GATAGT	WT	IncFII(pCRY), IncFII, IncFIB(K)
K. oxytoca 20	5401.38	K. michiganensis	Human / na / 2014	Switzerland	ST50	blaCTX-M-15, blaOXY-1-2, blaOXA-1, blaTEM-1, aac(3)-IIa, aac(6')-Ib-cr, aph(3')-Ia, aph(3'')-Ib, aph(6)-Id, dfrA14, qnrB1, sul2, tet(A)	GATAGT	WT	-
K. oxytoca 21	1312240753	K. michiganensis	Human / na / 2014	Switzerland	ST50	blaCTX-M-15, blaOXY-1-2, blaOXA-1, blaTEM-1, aac(3)-IIa, aac(6')-Ib-cr, aph(3')-Ia, aph(3'')-Ib, aph(6)-Id, dfrA14, qnrB1, sul2, tet(A)	GATAGT	WT	IncFIB(pHCM2)
K. oxytoca 22	8212.48	K. oxytoca	Human / Rectal swab / 2021	Switzerland	ST37	blaCTX-M-15, blaOXY-2-12	GATAGT	WT	repA(pKOX), IncFII(pCoo), IncFII, IncFIB(K)(pCAV1099-114), IncFIB(AP001918), Col156*, Col(MG828)
K. oxytoca 23	7407.04	K. oxytoca	Human / Rectal swab / 2019	Switzerland	ST2	blaCTX-M-15, blaOXY-2-16, blaOXA-1, aac(3)-IIa, aac(6')-Ib-cr,dfrA14	GATAGT	WT	IncFIB(pKPHS1)
K. oxytoca 01	15KM0222	K. oxytoca	Horse / Pus / 2015	Switzerland	ST401	blaCTX-M-1, blaOXY-2-7, aac(3)-IId, aadA5, aph(3')-Ia, aph(3'')-Ib, aph(6)-Id, catA1, dfrA17, mph(A), sul1, sul2, tet(B)	GATAGT	WT	IncQ1, IncHI1B(R27), IncHI1A, IncFIA(HI1)
K. oxytoca 02	13KM0084	K. oxytoca	Horse / Pus / 2013	Switzerland	ST364	blaCTX-M-1, blaOXY-2-2, blaOXA-1, aac(3)-IId, aac(6')-Ib-cr, aadA5, aph(3')-Ia, aph(3'')-Ib, aph(6)-Id, catA1, dfrA17, mph(A), sul1, sul2, tet(B)	GATAGT	WT	IncQ1, IncM1, IncHI1B(R27), IncHI1A, IncFIA(HI1)
K. oxytoca 41	13KM1040	K. oxytoca	Horse / Pus / 2013	Switzerland	ST364	blaCTX-M-1, blaOXY-2-2, aac(3)-IId, aadA5, aph(3')-Ia, aph(3'')-Ib, aph(6)-Id, catA1, dfrA17, mph(A), sul1, sul2, tet(B)	GATAGT	WT	IncQ1, IncHI1B(R27), IncHI1A, IncFIA(HI1)
K. oxytoca 46	KM57/09	K. oxytoca	Horse / Pus / 2009	Switzerland	ST401	blaCTX-M-1, blaOXY-2-7, aac(3)-IId, aadA5, aph(3')-Ia, aph(3'')-Ib, aph(6)-Id, catA1, dfrA17, mph(A), sul1, sul2	GATAGT	WT	IncQ1, IncHI1B(R27), IncHI1A, IncFIA(HI1)
K. oxytoca 40	KM24/09	K. oxytoca	Horse / Uterus / 2009	Switzerland	ST401	blaCTX-M-1, blaOXY-2-7, aac(3)-IId, aadA5, aph(3')-Ia, aph(3'')-Ib, aph(6)-Id, catA1, dfrA17, mph(A), sul1, sul2, tet(B)	GATAGT	WT	IncQ1, IncHI1B(R27), IncHI1A, IncFIA(HI1)
K. oxytoca 13	8208.45	K. michiganensis	Human / LRT secretions / 2021	Switzerland	ST410	blaOXY-1-21, aph(3')-Ia	TATAGT	Stronger	IncFIB(K)
K. oxytoca 14	8011.16	K. michiganensis	Human / LRT secretions / 2021	Switzerland	ST52	blaOXY-1-2, aph(3')-Ia	GATAAT	Stronger	IncFIB(K)
K. oxytoca 15	7806.19	K. michiganensis	Human / Urine / 2020	Switzerland	ST354	blaOXY-1-1, aph(3')-Ia	TATAGT	Stronger	IncFIB(K)(pCAV1099-114)
K. oxytoca 16	7202.3	K. michiganensis	Human / Blood / 2019	Switzerland	ST409	blaOXY-1-2, aph(3')-Ia	GATAAT	Stronger	IncFIB(K)(pCAV1099-114), FII(pBK30683)
K. oxytoca 17	8311.01	K. oxytoca	Human / Urine / 2022	Switzerland	ST21	blaOXY-2-1	GATAAT	Stronger	-
K. oxytoca 18	8309.06	K. oxytoca	Human / Dialysis catheter / 2022	Switzerland	ST399	blaOXY-2-32	GATAAT	Stronger	-
K. oxytoca 24	8310.32	K. oxytoca	Human / LRT secretions / 2022	Switzerland	ST36	blaOXY-2-11	GATAAT	Stronger	IncFII(pKP91), IncFIB(K), Col440II, Col(pHAD28)
K. oxytoca 25	8310.33	K. oxytoca	Human / LRT secretions / 2022	Switzerland	ST36	blaOXY-2-11	GATAAT	Stronger	IncFII(pKP91), IncFIB(K), Col440II, Col(pHAD28)
K. oxytoca 26	8306.21	K. oxytoca	Human / LRT secretions / 2021	Switzerland	ST399	blaOXY-2-32	GATAAT	Stronger	-
K. oxytoca 30	8108.57	K. oxytoca	Human / Urine / 2021	Switzerland	ST65	blaOXY-2-33	GATAAT	Stronger	-
K. oxytoca 31	8111.31	K. oxytoca	Human / Urine / 2021	Switzerland	ST241	blaOXY-2-12	TATAGT	Stronger	IncFII(Yp), IncFIB(K)(pCAV1099-114), ColRNAI, Col440II, Col(pHAD28)
K. oxytoca 32	8005.38-1	K. oxytoca	Human / Urine / 2021	Switzerland	ST1	blaOXY-2-18	GATAAT	Stronger	-
K. oxytoca 45	8005.38-2	K. oxytoca	Human / Urine / 2021	Switzerland	ST1	blaOXY-2-18	GATAAT	Stronger	-
K. oxytoca 33	7510.48	K. oxytoca	Human / Urine / 2020	Switzerland	ST395	blaOXY-2-10	GATAAT	Stronger	IncFIB(pECLA)
K. oxytoca 34	7610.07	K. oxytoca	Human / Urine / 2020	Switzerland	ST19	blaOXY-2-1	GATAAT	Stronger	-
K. oxytoca 35	7707.06	K. oxytoca	Human / Blood / 2020	Switzerland	ST396	blaOXY-2-34	GATAAT	Stronger	IncFIB(K)(pCAV1099-114)
K. oxytoca 36	7802.78	K. oxytoca	Human / Urine / 2020	Switzerland	ST176	blaOXY-2-4	GATAAT	Stronger	IncFIA(HI1), Col440I
K. oxytoca 37	7907.16	K. oxytoca	Human / Urine / 2020	Switzerland	ST397	blaOXY-2-6	GATAAT	Stronger	IncFII(pCRY)
K. oxytoca 43	R1056	K. oxytoca	Human / Urine / 2002	France	ST141	blaOXA-2-14, blaTEM-1, aac(6')-Ib-cr, aadA2b, dfrA1, sul1, tet(A)	TATACT	Stronger	IncFII(Yp), IncFIB(pKPHS1), ColRNAI
K. oxytoca 44	R1057	K. oxytoca	Human / Urine / 2002	France	ST141	blaOXA-2-5, blaTEM-1, aac(6')-Ib-cr, aadA2b, dfrA1, sul1, tet(A)	TATACT	Stronger	IncFII(Yp), IncFIB(pKPHS1), ColRNAI
K. oxytoca 03	08KM1888	K. oxytoca	Dog / Pus / 2008	Switzerland	ST34	blaOXY-2-16, aac(6')-IIa, aadA5, aph(3'')-Ib, aph(6)-Id, catA1, dfrA17, tet(D)	GATAAT	Stronger	IncR, IncFIB(pHCM2)
K. oxytoca 27	8310.44	K. michiganensis	Human / Vaginal swab / 2022	Switzerland	ST35	blaOXY-1-20, aph(3')-Ia	GATAAT	Stronger	IncFIB(K)(pCAV1099-114)
K. oxytoca 28	7507.77	K. michiganensis	Human / LRT secretions / 2019	Switzerland	ST43	blaOXY-1-1, aph(3')-Ia	GATAAT	Stronger	IncFIB(K)
K. oxytoca 29	ZH142-C	K. michiganensis	Human / Rectal swab / 2019	Switzerland	ST183	blaOXY-5-1, aadA1, sul1	GATAGT	WT	IncFII(Yp), IncFII(K), IncFIB(K)
K. oxytoca 04	17KM0578	K. michiganensis	Cow / Nasal swab / 2017	Switzerland	ST403	blaOXY-1-22, blaTEM-1, aac(3)-IId, aadA2, aph(3')-Ia, catA1, dfrA12, mph(A), sul1, tet(B)	GATAGT	WT	IncHI1B(R27), IncHI1A, IncFIB(K)(pCAV1099-114), IncFIA(HI1), Col440II, Col440I
K. oxytoca 05	15090013	K. michiganensis	Snake / na / 2015	Switzerland	ST43	blaOXY-1-1	GATAGT	WT	-
K. oxytoca 06	15A0136	K. michiganensis	Cow / Placenta / 2015	Switzerland	ST405	blaOXY-1-8, aph(3')-Ia, aph(3'')-Ib, aph(6)-Id, sul2, tet(A)	GATAGT	WT	-
K. oxytoca 07	20M0142	K. grimontii	Cow / Milk / 2020	Switzerland	ST400	blaOXY-6-4	GATAGT	WT	IncFII(pKP91), IncFIA(HI1), Col440I, Col(pHAD28)
K. oxytoca 42	08KM1900	K. grimontii	Cow / Uterus / 2008	Switzerland	ST404	blaOXY-6-4	GATAGT	WT	IncHI1B(pNDM-MAR), IncFII(Yp)
K. oxytoca 08	15Km1352	K. pasteurii	Dog / na / 2015	Switzerland	ST402	blaOXY-4-1	GATAGT	WT	IncFII(Yp)
K. oxytoca 09	17KM1096	K. oxytoca	Dog / Vaginal swab / 2017	Switzerland	ST1	blaOXY-2-18	GATAGT	WT	-
K. oxytoca 10	14/F0005	K. oxytoca	Monkey / Lung / 2014	Switzerland	ST413	blaOXY-2-2	GATAGT	WT	IncFII(Yp), IncFIB(K)(pCAV1099-114)
K. oxytoca 11	09KM0284	K. oxytoca	Horse / Pus / 2009	Switzerland	ST199	blaOXY-2-4, blaTEM-1, aac(3)-IId, aadA2, aph(3')-Ia, aph(3'')-Ib, aph(6)-Id, catA1, dfrA12, mph(A),sul1, sul2, tet(B)	GATAGT	WT	IncQ1, IncHI1B(R27), IncHI1A, IncFIB(pKPHS1), IncFIA(HI1)

## Sheet: AST results by BMD (Sensititre)
File S1. AST Results by BMD (Sensititre)
Coded Number	Strain Name in JCM paper 2023 (PMID: 36912648)						KoC group	Phenotype with the BMD Sensititre GNX2F and ESB1F panels (MIC, µg/ml)
		ST	OXY	CTX-M	Other	Promoter of blaOXY	JCM paper classification (CRO MIC ≥2 mg/L using Sensititre BMD; HOXY if no blaESBLs or blapAmpCs)	SXT	AK	GEN	CIP	MIN	TIG	COL	AMP	FOX	TIC	PTZ	CPD	CRO	CTX	CAZ	FEP	ATM	IMP	MEM	ERT	DOR
K. oxytoca 12	7606.66	ST210	OXY-5-9	CTX-M-15	-	WT promoter	ESBL	>4	≤4	≤1	≤0.25	≤2	<0.25	≤0.25	>16	≤4	≤16	≤4	32	16	8	2	≤1	4	≤0.5	≤0.5	<0.25	<0.12
K. oxytoca 19	7907.29	ST398	OXY-1-2	CTX-M-15	-	WT promoter	ESBL	>4	≤4	≤1	≤0.25	≤2	<0.25	≤0.25	>16	≤4	≤16	≤4	>32	32	16	8	≤1	16	≤0.5	≤0.5	<0.25	<0.12
K. oxytoca 20	5401.38	ST50	OXY-1-2	CTX-M-15	OXA-1, TEM-1	WT promoter	ESBL	>4	≤4	>8	≤0.25	≤2	<0.25	≤0.25	>16	≤4	64	8	>32	128	64	32	8	>16	≤0.5	≤0.5	<0.25	<0.12
K. oxytoca 21	1312240753	ST50	OXY-1-2	CTX-M-15	OXA-1, TEM-1	WT promoter	ESBL	>4	≤4	>8	>2	16	1	≤0.25	>16	8	128	64	>32	128	64	32	8	>16	≤0.5	≤0.5	<0.25	<0.12
K. oxytoca 22	8212.48	ST37	OXY-2-12	CTX-M-15	-	WT promoter	ESBL	≤0.5	≤4	≤1	≤0.25	≤2	<0.25	≤0.25	>16	≤4	≤16	≤4	>32	32	16	8	≤1	8	≤0.5	≤0.5	<0.25	<0.12
K. oxytoca 23	7407.04	ST2	OXY-2-16	CTX-M-15	OXA-1	WT promoter	ESBL	>4	≤4	>8	>2	4	0.5	≤0.25	>16	16	64	16	>32	>128	>64	128	16	>16	≤0.5	≤0.5	<0.25	<0.12
K. oxytoca 01	15KM0222	ST401	OXY-2-7	CTX-M-1	-	WT promoter	ESBL	>4	16	>8	≤0.25	16	0.5	0.5	>16	≤4	64	≤4	>32	>128	64	4	8	16	≤0.5	≤0.5	<0.25	<0.12
K. oxytoca 02	13KM0084	ST634	OXY-2-2	CTX-M-1	OXA-1	WT promoter	ESBL	>4	32	>8	≤0.25	16	1	0.5	>16	≤4	64	16	>32	64	32	2	4	8	≤0.5	≤0.5	<0.25	<0.12
K. oxytoca 41	13KM1040	ST364	OXY-2-2	CTX-M-1	-	WT promoter	ESBL	>4	16	>8	≤0.25	16	0.5	0.5	>16	≤4	128	≤4	>32	>128	64	2	8	8	≤0.5	≤0.5	<0.25	<0.12
K. oxytoca 46	KM57/09	ST401	OXY-2-7	CTX-M-1	-	WT promoter	ESBL	>4	8	>8	≤0.25	4	2	0.5	>16	≤4	32	≤4	>32	64	32	4	4	16	≤0.5	≤0.5	<0.25	<0.12
K. oxytoca 40	KM24/09	ST401	OXY-2-7	CTX-M-1	-	WT promoter	ESBL	>4	16	>8	≤0.25	16	1	0.5	>16	≤4	32	≤4	>32	>128	64	2	4	8	≤0.5	≤0.5	<0.25	<0.12
K. oxytoca 13	8208.45	ST410	OXY-1-21	-	-	Strong promoter	HOXY	≤0.5	≤4	≤1	≤0.25	≤2	<0.25	≤0.25	>16	8	>128	>64	8	16	2	2	2	>16	≤0.5	≤0.5	<0.25	<0.12
K. oxytoca 14	8011.16	ST52	OXY-1-2	-	-	Strong promoter	HOXY	≤0.5	≤4	≤1	≤0.25	8	4	≤0.25	>16	8	>128	>64	4	8	0.5	0.5	≤1	>16	≤0.5	≤0.5	<0.25	<0.12
K. oxytoca 15	7806.19	ST354	OXY-1-1	-	-	Strong promoter	HOXY	≤0.5	≤4	≤1	≤0.25	≤2	<0.25	≤0.25	>16	≤4	>128	>64	1	2	0.5	0.5	≤1	8	≤0.5	≤0.5	<0.25	<0.12
K. oxytoca 16	7202.3	ST409	OXY-1-2	-	-	Strong promoter	HOXY	≤0.5	≤4	≤1	≤0.25	≤2	<0.25	≤0.25	>16	≤4	>128	>64	1	4	1	≤0.25	≤1	>16	≤0.5	≤0.5	<0.25	<0.12
K. oxytoca 17	8311.01	ST21	OXY-2-1	-	-	Strong promoter	HOXY	≤0.5	≤4	≤1	≤0.25	≤2	<0.25	≤0.25	>16	≤4	64	>64	8	8	2	1	≤1	>16	≤0.5	≤0.5	<0.25	<0.12
K. oxytoca 18	8309.06	ST399	OXY-2-32	-	-	Strong promoter	HOXY	≤0.5	≤4	≤1	≤0.25	4	0.5	≤0.25	>16	16	128	>64	8	16	2	0.5	2	>16	≤0.5	≤0.5	<0.25	<0.12
K. oxytoca 24	8310.32	ST36	OXY-2-11	-	-	Strong promoter	HOXY	≤0.5	≤4	≤1	≤0.25	≤2	<0.25	≤0.25	>16	≤4	128	>64	8	8	4	4	≤1	>16	≤0.5	≤0.5	<0.25	<0.12
K. oxytoca 25	8310.33	ST36	OXY-2-11	-	-	Strong promoter	HOXY	≤0.5	≤4	≤1	≤0.25	≤2	<0.25	≤0.25	>16	≤4	>128	>64	32	32	2	2	4	>16	≤0.5	≤0.5	<0.25	<0.12
K. oxytoca 26	8306.21	ST399	OXY-2-32	-	-	Strong promoter	HOXY	≤0.5	≤4	≤1	≤0.25	4	0.5	≤0.25	>16	16	>128	>64	8	16	0.5	0.5	2	>16	≤0.5	≤0.5	<0.25	<0.12
K. oxytoca 30	8108.57	ST65	OXY-2-33	-	-	Strong promoter	HOXY	≤0.5	≤4	≤1	≤0.25	≤2	0.5	≤0.25	>16	≤4	64	>64	2	4	2	2	≤1	>16	≤0.5	≤0.5	<0.25	<0.12
K. oxytoca 31	8111.31	ST241	OXY-2-12	-	-	Strong promoter	HOXY	≤0.5	≤4	≤1	≤0.25	≤2	<0.25	≤0.25	>16	≤4	>128	>64	8	16	1	1	2	>16	≤0.5	≤0.5	<0.25	<0.12
K. oxytoca 32	8005.38-1	ST1	OXY-2-18	-	-	Strong promoter	HOXY	≤0.5	≤4	≤1	≤0.25	16	1	≤0.25	>16	16	128	>64	8	8	1	1	≤1	>16	≤0.5	≤0.5	<0.25	<0.12
K. oxytoca 45	8005.38-2	ST1	OXY-2-8	-	-	Strong promoter	HOXY	≤0.5	≤4	≤1	≤0.25	8	0.5	≤0.25	>16	≤4	128	>64	4	8	2	0.5	≤1	>16	≤0.5	≤0.5	<0.25	<0.12
K. oxytoca 33	7510.48	ST395	OXY-2-10	-	-	Strong promoter	HOXY	≤0.5	≤4	≤1	≤0.25	≤2	<0.25	≤0.25	>16	≤4	128	>64	8	8	2	0.5	2	>16	≤0.5	≤0.5	<0.25	<0.12
K. oxytoca 34	7610.07	ST199	OXY-2-1	-	-	Strong promoter	HOXY	≤0.5	≤4	≤1	≤0.25	≤2	<0.25	0.5	>16	≤4	128	>64	4	8	1	0.5	≤1	>16	≤0.5	≤0.5	<0.25	<0.12
K. oxytoca 35	7707.06	ST396	OXY-2-34	-	-	Strong promoter	HOXY	≤0.5	≤4	≤1	≤0.25	≤2	<0.25	≤0.25	>16	≤4	64	>64	4	8	4	1	≤1	>16	≤0.5	≤0.5	<0.25	<0.12
K. oxytoca 36	7802.78	ST176	OXY-2-4	-	-	Strong promoter	HOXY	≤0.5	≤4	≤1	≤0.25	≤2	<0.25	≤0.25	>16	16	128	>64	16	16	1	0.5	4	>16	≤0.5	≤0.5	<0.25	<0.12
K. oxytoca 37	7907.16	ST397	OXY-2-6	-	-	Strong promoter	HOXY	≤0.5	≤4	≤1	≤0.25	≤2	0.5	≤0.25	>16	≤4	64	>64	4	8	1	1	≤1	>16	≤0.5	≤0.5	<0.25	<0.12
K. oxytoca 43	R1056	ST141	OXY-2-14	-	TEM-1	Strong promoter	HOXY	>4	≤4	4	>2	4	0.5	≤0.25	>16	≤4	128	>64	>32	64	16	4	4	>16	≤0.5	≤0.5	<0.25	<0.12
K. oxytoca 44	R1057	ST141	OXY-2-5	-	TEM-1	Strong promoter	HOXY	>4	≤4	4	>2	4	<0.25	≤0.25	>16	≤4	64	≤4	>32	64	16	128	2	>16	≤0.5	≤0.5	<0.25	<0.12
K. oxytoca 03	08KM1888	ST34	OXY-2-16	-	-	Strong promoter	HOXY	>4	16	>8	>2	>16	1	0.5	>16	8	>128	>64	8	16	2	1	≤1	>16	≤0.5	≤0.5	<0.25	<0.12
K. oxytoca 27	8310.44	ST35	OXY-1-20	-	-	Strong promoter	WT	≤0.5	≤4	≤1	≤0.25	≤2	<0.25	≤0.25	>16	≤4	128	>64	0.5	≤1	≤0.25	0.5	≤1	4	≤0.5	≤0.5	<0.25	<0.12
K. oxytoca 28	7507.77	ST43	OXY-1-1	-	-	Strong promoter	WT	≤0.5	≤4	≤1	≤0.25	≤2	<0.25	1	>16	≤4	128	>64	1	≤1	≤0.25	0.5	≤1	4	≤0.5	≤0.5	<0.25	<0.12
K. oxytoca 29	ZH142-C	ST183	OXY-5-1	-	-	WT promoter	WT	≤0.5	≤4	≤1	≤0.25	≤2	<0.25	>4	≤8	≤4	≤16	≤4	≤0.25	≤1	≤0.25	≤0.25	≤1	≤2	≤0.5	≤0.5	<0.25	<0.12
K. oxytoca 04	17KM0578	ST403	OXY-1-22	-	TEM-1	WT promoter	WT	>4	8	>8	≤0.25	16	0.5	0.5	>16	≤4	≤16	≤4	≤0.25	≤1	≤0.25	≤0.25	≤1	≤2	≤0.5	≤0.5	<0.25	<0.12
K. oxytoca 05	15090013	ST43	OXY-1-1	-	-	WT promoter	WT	>4	8	8	≤0.25	≤2	0.5	0.5	>16	≤4	≤16	≤4	≤0.25	≤1	≤0.25	≤0.25	≤1	≤2	≤0.5	≤0.5	<0.25	<0.12
K. oxytoca 06	15A0136	ST405	OXY-1-8	-	-	WT promoter	WT	>4	8	4	≤0.25	4	0.5	0.5	>16	≤4	≤16	≤4	≤0.25	≤1	≤0.25	≤0.25	≤1	≤2	≤0.5	≤0.5	<0.25	<0.12
K. oxytoca 07	20M0142	ST400	OXY-6-4	-	-	WT promoter	WT	≤0.5	8	8	≤0.25	≤2	1	≤0.25	≤8	≤4	≤16	≤4	≤0.25	≤1	≤0.25	≤0.25	≤1	≤2	≤0.5	≤0.5	<0.25	<0.12
K. oxytoca 42	08KM1900	ST404	OXY-6-4	-	-	WT promoter	WT	≤0.5	8	8	≤0.25	≤2	0.5	0.5	≤8	≤4	≤16	≤4	≤0.25	≤1	≤0.25	≤0.25	≤1	≤2	≤0.5	≤0.5	<0.25	<0.12
K. oxytoca 08	15Km1352	ST402	OXY-4-1	-	-	WT promoter	WT	>4	8	4	≤0.25	≤2	0.5	1	≤8	≤4	≤16	≤4	≤0.25	≤1	≤0.25	≤0.25	≤1	≤2	≤0.5	≤0.5	<0.25	<0.12
K. oxytoca 09	17KM1096	ST1	OXY-2-18	-	-	WT promoter	WT	>4	8	8	≤0.25	4	1	0.5	≤8	≤4	≤16	≤4	≤0.25	≤1	≤0.25	≤0.25	≤1	≤2	≤0.5	≤0.5	<0.25	<0.12
K. oxytoca 10	14/F0005	ST413	OXY-2-2	-	-	WT promoter	WT	>4	16	8	≤0.25	4	2	0.5	>16	≤4	≤16	≤4	≤0.25	≤1	≤0.25	≤0.25	≤1	≤2	≤0.5	≤0.5	<0.25	0.25
K. oxytoca 11	09KM0284	ST199	OXY-2-4	-	TEM-1	WT promoter	WT	>4	16	>8	≤0.25	8	0.5	0.5	>16	≤4	≤16	≤4	≤0.25	≤1	≤0.25	≤0.25	≤1	≤2	≤0.5	≤0.5	<0.25	0.25
								Assays were performed in duplicate leading to consistent results
							ESBL: MIC50/90								>16 / >16	≤4 / 8	64 / 128	≤4 / 16	>32 / >32	128 / >128	64 / 64	4 / 32	4 / 8	16 / >16
							HOXY: MIC50/90								>16 / >16	≤4 / 16	128 / >128	>64 / >64	8 / 32	8 / 32	2 / 4	1 / 4	≤ 1 / 4	>16 / >16
							WT: MIC50/90								>16 / >16	≤4 / ≤4	≤16 / 128	≤4 / >64	≤0.25 / 0.5	≤1 / ≤1	≤0.25 / ≤0.25	≤0.25 / 0.5	≤1 / ≤1	≤2 / 4

## Sheet: Confirm. tests of Table 1
File S1.Confirmatory Tests of Table 1
Coded Number	Strain Name in JCM paper 2023 (PMID: 36912648)							CDT (EUCAST Liofilchem kit)						BMD				Gradient strip		EUCAST DDST 25 cm				EUCAST DDST 30 mm
		ST	OXY	CTX-M	Other	Promoter of blaOXY	KoC group (CRO MIC ≥2 mg/L)	CTX (5 µg)	CTX-CL (5+10 µg)	CAZ (10 µg)	CAZ-CL (10+10 µg)	FEP (30 µg)	FEP-CL (30+10 µg)	CTX	CTX-CL	CAZ	CAZ-CL	FEP	FEP-CL	CTX (5 µg)	CAZ (10 µg)	FEP (30 µg)	ATM (30 µg)	CTX (5 µg)	CAZ (10 µg)	FEP (30 µg)	ATM (30 µg)
K. oxytoca 12	7606.66	ST210	OXY-5-9	CTX-M-15	-	WT promoter	ESBL	11	30	22	32	24	34	8	≤0.12	2	≤0.12	0.75	≤0.064	11+	22+	24+	27+	11+	22+	24+	27+
K. oxytoca 19	7907.29	ST398	OXY-1-2	CTX-M-15	-	WT promoter	ESBL	9	27	17	25	22	29	16	≤0.12	8	≤0.12	0.75	≤0.064	9+	17+	22+	20+	9+	17+	22+	20+
K. oxytoca 20	5401.38	ST50	OXY-1-2	CTX-M-15	OXA-1, TEM-1	WT promoter	ESBL	6	25	12	25	16	28	64	≤0.12	32	≤0.12	8	≤0.064	6+	12+	16+	16+	6+	12+	16+	16+
K. oxytoca 21	1312240753	ST50	OXY-1-2	CTX-M-15	OXA-1, TEM-1	WT promoter	ESBL	6	19	9	22	15	25	64	≤0.12	32	1	>16	0.094	6+	10+	14+	15+	6-	9-	14+	14+
K. oxytoca 22	8212.48	ST37	OXY-2-12	CTX-M-15	-	WT promoter	ESBL	7	25	15	24	17	28	16	≤0.12	8	≤0.12	1	≤0.064	7+	15+	17+	19+	7±	15+	17+	19+
K. oxytoca 23	7407.04	ST2	OXY-2-16	CTX-M-15	OXA-1	WT promoter	ESBL	6	21	6	21	11	25	>64	≤0.12	128	1	>16	≤0.064	6+	6+	11+	8+	6-	6±	11+	8+
K. oxytoca 01	15KM0222	ST401	OXY-2-7	CTX-M-1	-	WT promoter	ESBL	6	24	19	24	18	27	64	≤0.12	4	0.25	6	≤0.064	6+	19+	18+	20+	6+	19+	18+	20+
K. oxytoca 02	13KM0084	ST634	OXY-2-2	CTX-M-1	OXA-1	WT promoter	ESBL	7	24	20	26	19	26	32	≤0.12	2	0.25	3	≤0.064	7+	20+	19+	22+	7-	20+	19+	22+
K. oxytoca 41	13KM1040	ST364	OXY-2-2	CTX-M-1	-	WT promoter	ESBL	6	24	19	24	15	25	64	≤0.12	2	0.25	4	≤0.064	10+	20+	19+	23+	9-	18+	17+	23+
K. oxytoca 46	KM57/09	ST401	OXY-2-7	CTX-M-1	-	WT promoter	ESBL	7	25	19	24	17	27	32	≤0.12	4	0.5	4	≤0.064	7+	19+	17+	19+	7±	19+	17+	19+
K. oxytoca 40	KM24/09	ST401	OXY-2-7	CTX-M-1	-	WT promoter	ESBL	8	24	20	25	17	26	64	≤0.12	2	0.25	2	≤0.064	8+	20+	17+	18+	8±	20+	17+	18+
K. oxytoca 13	8208.45	ST410	OXY-1-21	-	-	Strong promoter	HOXY	12	16	18	18	19	20	4	≤0.12	4	0.5	1	0.25	12-	18-	19±	6-	12-	18-	19-	6-
K. oxytoca 14	8011.16	ST52	OXY-1-2	-	-	Strong promoter	HOXY	17	21	21	23	24	25	2	0.25	2	0.5	0.75	0.094	17+	21-	24+	10+	17-	21-	24-	10-
K. oxytoca 15	7806.19	ST354	OXY-1-1	-	-	Strong promoter	HOXY	21	24	23	24	24	24	0.5	≤0.12	0.5	0.25	0.5	≤0.064	21+	23-	24+	20+	21-	23-	24-	20-
K. oxytoca 16	7202.3	ST409	OXY-1-2	-	-	Strong promoter	HOXY	20	22	21	21	25	24	0.5	≤0.12	0.5	0.25	≤0.25	≤0.064	20±	21-	25±	14-	20-	21-	25-	14-
K. oxytoca 17	8311.01	ST21	OXY-2-1	-	-	Strong promoter	HOXY	18	21	25	25	21	22	1	≤0.12	≤0.25	≤0.12	0.75	0.094	18±	25-	21+	15+	18-	25-	21-	15-
K. oxytoca 18	8309.06	ST399	OXY-2-32	-	-	Strong promoter	HOXY	14	18	21	20	18	19	2	≤0.12	1	0.5	1.5	0.125	14-	21-	18±	9-	14-	21-	18-	9-
K. oxytoca 24	8310.32	ST36	OXY-2-11	-	-	Strong promoter	HOXY	17	21	25	26	21	22	2	≤0.12	0.5	≤0.12	1	0.094	21+	26±	23+	19+	20-	24-	24-	18-
K. oxytoca 25	8310.33	ST36	OXY-2-11	-	-	Strong promoter	HOXY	12	16	21	21	15	17	4	≤0.12	4	1	3	0.25	12-	21-	15-	6-	12-	21-	15-	6-
K. oxytoca 26	8306.21	ST399	OXY-2-32	-	-	Strong promoter	HOXY	14	18	20	20	17	19	2	≤0.12	2	0.5	2	0.125	14-	20-	17-	8-	14-	20-	17-	8-
K. oxytoca 30	8108.57	ST65	OXY-2-33	-	-	Strong promoter	HOXY	19	22	24	25	21	24	0.5	≤0.12	0.5	0.25	0.38	≤0.064	19±	24-	21+	16±	19-	24-	21-	16-
K. oxytoca 31	8111.31	ST241	OXY-2-12	-	-	Strong promoter	HOXY	15	19	20	20	16	19	2	≤0.12	2	0.5	1.5	0.19	15-	20-	16-	6-	15-	20-	16-	6-
K. oxytoca 32	8005.38-1	ST1	OXY-2-18	-	-	Strong promoter	HOXY	17	20	20	21	21	21	1	≤0.12	1	0.5	1	0.125	17±	20-	21+	10-	17-	20-	21-	10-
K. oxytoca 45	8005.38-2	ST1	OXY-2-8	-	-	Strong promoter	HOXY	19	22	21	23	23	23	1	≤0.12	1	0.25	1	0.094	19+	21-	23+	12±	19-	21-	23-	12-
K. oxytoca 33	7510.48	ST395	OXY-2-10	-	-	Strong promoter	HOXY	16	20	22	24	19	21	2	≤0.12	0.5	0.25	1	0.125	16-	22-	19±	13-	16-	22-	19-	13-
K. oxytoca 34	7610.07	ST199	OXY-2-1	-	-	Strong promoter	HOXY	18	20	24	24	20	22	2	≤0.12	0.5	0.25	0.75	0.094	18-	24-	20±	14-	18-	24-	20-	14-
K. oxytoca 35	7707.06	ST396	OXY-2-34	-	-	Strong promoter	HOXY	18	20	23	23	22	22	1	≤0.12	0.5	≤0.12	0.5	≤0.064	18±	23-	22±	16±	18-	23-	22-	16-
K. oxytoca 36	7802.78	ST176	OXY-2-4	-	-	Strong promoter	HOXY	16	20	25	25	21	22	4	≤0.12	1	0.25	1	0.125	16±	24-	20+	15+	16-	24-	20-	15-
K. oxytoca 37	7907.16	ST397	OXY-2-6	-	-	Strong promoter	HOXY	18	22	24	23	23	24	1	≤0.12	0.5	0.25	0.5	0.19	18+	24-	23±	17+	18-	24-	23-	17-
K. oxytoca 43	R1056	ST141	OXY-2-14	-	TEM-1	Strong promoter	HOXY	9	16	16	20	18	19	16	≤0.12	4	0.5	6	0.25	9-	16±	18+	8+	9-	16-	18-	8-
K. oxytoca 44	R1057	ST141	OXY-2-5	-	TEM-1	Strong promoter	HOXY	8	19	6	14	19	21	16	≤0.12	128	1	6	0.125	12-	6-	19+	18+	9-	6-	17-	17-
K. oxytoca 03	08KM1888	ST34	OXY-2-16	-	-	Strong promoter	HOXY	15	19	18	20	16	19	1	≤0.12	1	0.5	1.5	0.25	15-	18-	16-	7-	15-	18-	16-	7-
K. oxytoca 27	8310.44	ST35	OXY-1-20	-	-	Strong promoter	WT	np	np	np	np	np	np	np	np	np	np	np	np	np	np	np	np	np	np	np	np
K. oxytoca 28	7507.77	ST43	OXY-1-1	-	-	Strong promoter	WT	np	np	np	np	np	np	np	np	np	np	np	np	np	np	np	np	np	np	np	np
K. oxytoca 29	ZH142-C	ST183	OXY-5-1	-	-	WT promoter	WT	np	np	np	np	np	np	np	np	np	np	np	np	np	np	np	np	np	np	np	np
K. oxytoca 04	17KM0578	ST403	OXY-1-22	-	TEM-1	WT promoter	WT	np	np	np	np	np	np	np	np	np	np	np	np	np	np	np	np	np	np	np	np
K. oxytoca 05	15090013	ST43	OXY-1-1	-	-	WT promoter	WT	np	np	np	np	np	np	np	np	np	np	np	np	np	np	np	np	np	np	np	np
K. oxytoca 06	15A0136	ST405	OXY-1-8	-	-	WT promoter	WT	np	np	np	np	np	np	np	np	np	np	np	np	np	np	np	np	np	np	np	np
K. oxytoca 07	20M0142	ST400	OXY-6-4	-	-	WT promoter	WT	np	np	np	np	np	np	np	np	np	np	np	np	np	np	np	np	np	np	np	np
K. oxytoca 42	08KM1900	ST404	OXY-6-4	-	-	WT promoter	WT	np	np	np	np	np	np	np	np	np	np	np	np	np	np	np	np	np	np	np	np
K. oxytoca 08	15Km1352	ST402	OXY-4-1	-	-	WT promoter	WT	np	np	np	np	np	np	np	np	np	np	np	np	np	np	np	np	np	np	np	np
K. oxytoca 09	17KM1096	ST1	OXY-2-18	-	-	WT promoter	WT	np	np	np	np	np	np	np	np	np	np	np	np	np	np	np	np	np	np	np	np
K. oxytoca 10	14/F0005	ST413	OXY-2-2	-	-	WT promoter	WT	np	np	np	np	np	np	np	np	np	np	np	np	np	np	np	np	np	np	np	np
K. oxytoca 11	09KM0284	ST199	OXY-2-4	-	TEM-1	WT promoter	WT	np	np	np	np	np	np	np	np	np	np	np	np	np	np	np	np	np	np	np	np
								Assays were performed in duplicate leading to consistent results (data highlighted in grey represents false-potive results)

## Sheet: Vitek Bern N242 Card + Disks
File S1.VITEK 2 Bern N242 Card + Disks
									Ceftriaxone (CRO; 30 µg disk)	Cefpodoxime (CPD; 10 µg disk)	Aztreonam (ATM; 30 µg disk)	EUCAST Ceftazidime (CAZ; 10 µg disk)	EUCAST Cefotaxime (CAZ; 5 µg disk)	VITEK 2 BERN / AST-N242 CARD
Coded Number	Strain Name in JCM paper 2023 (PMID: 36912648)	WGS ID	ST	OXY	CTX-M	Other	Promoter of blaOXY	KoC group (CRO MIC ≥2 mg/L)						AMP	AMC	PIP-TZ	FOX	CPD	CRO	CAZ	FEP	ERT	IMP	MEM	TOB	AK	SXT	CIP	NIT	FOS	COL	Vitek Advanced Expert System Report (version 9.04.4)
K. oxytoca 12	7606.66	K. michiganensis	ST210	OXY-5-9	CTX-M-15	-	WT	ESBL	15	8	28	22	11	≥32	≤4	≤4	≤4	≥8	8	≤1	≤1	≤0.5	≤0.25	≤0.25	≤1	≤2	≥320	≤0.25	≤16	32	≤0.5	ESBL (CTX-M-like)
K. oxytoca 19	7907.29	K. michiganensis	ST398	OXY-1-2	CTX-M-15	-	WT	ESBL	13	0	22	17	8	≥32	4	≤4	≤4	≥8	16	4	≤1	≤0.5	≤0.25	≤0.25	≤1	≤2	≤20	≤0.25	≤16	≤16	≤0.5	ESBL
K. oxytoca 20	5401.38	K. michiganensis	ST50	OXY-1-2	CTX-M-15	OXA-1, TEM-1	WT	ESBL	8	0	18	12	0	≥32	16	16	≤4	≥8	≥64	4	2	≤0.5	≤0.25	≤0.25	≤1	≤2	≥320	1	32	≤16	≤0.5	ESBL
K. oxytoca 21	1312240753	K. michiganensis	ST50	OXY-1-2	CTX-M-15	OXA-1, TEM-1	WT	ESBL	8	0	15	9	0	≥32	≥32	≥128	8	≥8	≥64	16	2	≤0.5	≤0.25	≤0.25	≤1	16	≥320	≥4	≤16	≤16	≤0.5	ESBL
K. oxytoca 22	8212.48	K. oxytoca	ST37	OXY-2-12	CTX-M-15	-	WT	ESBL	13	0	22	15	7	≥32	4	≤4	≤4	≥8	16	4	≤1	≤0.5	≤0.25	≤0.25	≤1	≤2	≤20	≤0.25	≤16	≤16	≤0.5	ESBL
K. oxytoca 23	7407.04	K. oxytoca	ST2	OXY-2-16	CTX-M-15	OXA-1	WT	ESBL	0	0	8	6	0	≥32	16	32	8	≥8	≥64	≥64	8	≤0.5	≤0.25	≤0.25	8	≤2	40	≥4	64	≤16	≤0.5	ESBL
K. oxytoca 01	15KM0222	K. oxytoca	ST401	OXY-2-7	CTX-M-1	-	WT	ESBL	11	0	21	19	7	≥32	8	≤4	≤4	≥8	16	≤1	2	≤0.5	0.5	≤0.25	8	≤2	≥320	≤0.25	32	64	≤0.5	ESBL (CTX-M-like)
K. oxytoca 02	13KM0084	K. oxytoca	ST634	OXY-2-2	CTX-M-1	OXA-1	WT	ESBL	12	0	24	20	8	≥32	16	16	≤4	≥8	16	≤1	≤1	≤0.5	0.5	≤0.25	≥16	≤2	≥320	≤0.25	≤16	≤16	≤0.5	ESBL (CTX-M-like)
K. oxytoca 41	13KM1040	K. oxytoca	ST364	OXY-2-2	CTX-M-1	-	WT	ESBL	12	0	24	19	0	≥32	4	≤4	≤4	≥8	16	≤1	≤1	≤0.5	0.5	≤0.25	4	≤2	≥320	≤0.25	≤16	≤16	≤0.5	ESBL (CTX-M-like)
K. oxytoca 46	KM57/09	K. oxytoca	ST401	OXY-2-7	CTX-M-1	-	WT	ESBL	10	0	20	19	7	≥32	8	≤4	≤4	≥8	16	≤1	2	≤0.5	0.5	≤0.25	8	≤2	≥320	≤0.25	32	64	≤0.5	ESBL (CTX-M-like)
K. oxytoca 40	KM24/09	K. oxytoca	ST401	OXY-2-7	CTX-M-1	-	WT	ESBL	11	0	22	20	7	≥32	8	≤4	≤4	≥8	16	≤1	≤1	≤0.5	0.5	≤0.25	8	≤2	≥320	≤0.25	32	32	≤0.5	ESBL (CTX-M-like)
K. oxytoca 13	8208.45	K. michiganensis	ST410	OXY-1-21	-	-	Stronger	HOXY	13	11	6	18	12	≥32	≥32	≥128	8	≥8	≥64	≤1	≤1	≤0.5	≤0.25	≤0.25	≤1	≤2	≤20	≤0.25	64	≤16	≤0.5	ESBL (CTX-M-like); high-level K1
K. oxytoca 14	8011.16	K. michiganensis	ST52	OXY-1-2	-	-	Stronger	HOXY	17	24	8	21	17	≥32	≥32	≥128	8	2	8	≤1	≤1	≤0.5	≤0.25	≤0.25	≤1	≤2	≤20	≤0.25	≤16	64	≤0.5	ESBL (CTX-M-like)
K. oxytoca 15	7806.19	K. michiganensis	ST354	OXY-1-1	-	-	Stronger	HOXY	20	19	21	23	21	≥32	≥32	≥128	≤4	1	≤1	≤1	≤1	≤0.5	≤0.25	≤0.25	≤1	≤2	≤20	≤0.25	32	32	≤0.5	Acquir.penicillinase; IRT or OXA
K. oxytoca 16	7202.3	K. michiganensis	ST409	OXY-1-2	-	-	Stronger	HOXY	19	22	15	21	20	≥32	≥32	≥128	≤4	0.5	≥64	≤1	≤1	≤0.5	0.5	≤0.25	≤1	≤2	≤20	≤0.25	64	128	≤0.5	High-level K1
K. oxytoca 17	8311.01	K. oxytoca	ST21	OXY-2-1	-	-	Stronger	HOXY	15	15	18	25	18	≥32	≥32	≥128	≤4	4	4	≤1	≤1	≤0.5	≤0.25	≤0.25	≤1	≤2	≤20	≤0.25	32	≤16	≤0.5	ESBL (CTX-M-like)
K. oxytoca 18	8309.06	K. oxytoca	ST399	OXY-2-32	-	-	Stronger	HOXY	14	13	9	21	14	≥32	≥32	≥128	8	4	8	≤1	≤1	≤0.5	≤0.25	≤0.25	≤1	≤2	≤20	≤0.25	32	≤16	≤0.5	ESBL (CTX-M-like)
K. oxytoca 24	8310.32	K. oxytoca	ST36	OXY-2-11	-	-	Stronger	HOXY	17	14	18	25	17	≥32	≥32	≥128	≤4	2	4	≤1	≤1	≤0.5	≤0.25	≤0.25	≤1	≤2	≤20	≤0.25	≤16	≤16	≤0.5	ESBL (CTX-M-like)
K. oxytoca 25	8310.33	K. oxytoca	ST36	OXY-2-11	-	-	Stronger	HOXY	11	8	6	21	12	≥32	≥32	≥128	8	≥8	≥64	≤1	2	≤0.5	0.5	≤0.25	≤1	4	≤20	≤0.25	≤16	≤16	≤0.5	ESBL (CTX-M-like); high-level K1
K. oxytoca 26	8306.21	K. oxytoca	ST399	OXY-2-32	-	-	Stronger	HOXY	14	13	9	20	14	≥32	≥32	≥128	8	2	8	≤1	≤1	≤0.5	≤0.25	≤0.25	≤1	≤2	≤20	≤0.25	32	≤16	≤0.5	ESBL (CTX-M-like)
K. oxytoca 30	8108.57	K. oxytoca	ST65	OXY-2-33	-	-	Stronger	HOXY	19	18	20	24	19	≥32	16	≥128	≤4	2	≥64	≤1	≤1	≤0.5	≤0.25	≤0.25	≤1	≤2	≤20	≤0.25	32	128	≤0.5	ESBL (CTX-M-like)
K. oxytoca 31	8111.31	K. oxytoca	ST241	OXY-2-12	-	-	Stronger	HOXY	13	12	7	20	15	≥32	≥32	≥128	≤4	≥8	8	≤1	≤1	≤0.5	≤0.25	≤0.25	≤1	≤2	≤20	≤0.25	≤16	≤16	≤0.5	ESBL (CTX-M-like)
K. oxytoca 32	8005.38-1	K. oxytoca	ST1	OXY-2-18	-	-	Stronger	HOXY	17	15	10	20	17	≥32	≥32	≥128	≤4	2	4	≤1	≤1	≤0.5	≤0.25	≤0.25	≤1	≤2	≤20	≤0.25	32	≤16	≤0.5	ESBL (CTX-M-like)
K. oxytoca 45	8005.38-2	K. oxytoca	ST1	OXY-2-8	-	-	Stronger	HOXY	18	14	11	21	19	≥32	≥32	≥128	≤4	2	8	≤1	≤1	≤0.5	≤0.25	≤0.25	≤1	≤2	≤20	≤0.25	≤16	32	≤0.5	ESBL (CTX-M-like)
K. oxytoca 33	7510.48	K. oxytoca	ST395	OXY-2-10	-	-	Stronger	HOXY	16	14	14	22	16	≥32	≥32	≥128	≤4	2	8	≤1	≤1	≤0.5	≤0.25	≤0.25	≤1	≤2	≤20	≤0.25	32	≤16	≤0.5	ESBL (CTX-M-like)
K. oxytoca 34	7610.07	K. oxytoca	ST199	OXY-2-1	-	-	Stronger	HOXY	16	15	15	24	18	≥32	≥32	≥128	≤4	2	8	≤1	≤1	≤0.5	≤0.25	≤0.25	≤1	≤2	≤20	≤0.25	32	≤16	≤0.5	ESBL (CTX-M-like)
K. oxytoca 35	7707.06	K. oxytoca	ST396	OXY-2-34	-	-	Stronger	HOXY	18	16	19	23	18	≥32	16	≥128	≤4	2	4	≤1	≤1	≤0.5	≤0.25	≤0.25	≤1	≤2	≤20	≤0.25	32	≤16	≤0.5	ESBL (CTX-M-like)
K. oxytoca 36	7802.78	K. oxytoca	ST176	OXY-2-4	-	-	Stronger	HOXY	15	12	15	25	16	≥32	≥32	≥128	≤4	≥8	8	≤1	≤1	≤0.5	≤0.25	≤0.25	≤1	≤2	≤20	≤0.25	32	128	≤0.5	ESBL (CTX-M-like)
K. oxytoca 37	7907.16	K. oxytoca	ST397	OXY-2-6	-	-	Stronger	HOXY	17	16	20	24	18	≥32	16	≥128	≤4	2	2	≤1	≤1	≤0.5	≤0.25	≤0.25	≤1	≤2	≤20	≤0.25	32	≤16	≤0.5	ESBL (CTX-M-like)
K. oxytoca 43	R1056	K. oxytoca	ST141	OXY-2-14	-	TEM-1	Stronger	HOXY	8	0	7	16	9	≥32	≥32	≥128	≤4	≥8	≥64	4	2	≤0.5	0.5	≤0.25	8	≤2	≥320	≥4	≤16	64	≤0.5	ESBL; high-level K1
K. oxytoca 44	R1057	K. oxytoca	ST141	OXY-2-5	-	TEM-1	Stronger	HOXY	9	0	15	6	8	≥32	≥32	≥128	≤4	≥8	≥64	≥64	2	≤0.5	0.5	≤0.25	≥16	≤2	≥320	≥4	≤16	64	≤0.5	ESBL
K. oxytoca 03	08KM1888	K. oxytoca	ST34	OXY-2-16	-	-	Stronger	HOXY	16	13	8	18	15	≥32	≥32	≥128	8	≥8	8	≤1	≤1	≤0.5	≤0.25	≤0.25	≥16	≤2	≥320	≥4	32	≤16	≤0.5	ESBL (CTX-M-like)
K. oxytoca 27	8310.44	K. michiganensis	ST35	OXY-1-20	-	-	Stronger	WT	24	24	26	28	23	≥32	16	≥128	≤4	≤0.25	≤1	≤1	≤1	≤0.5	≤0.25	≤0.25	≤1	≤2	≤20	≤0.25	32	≤16	≤0.5	Acquir. penicillinase
K. oxytoca 28	7507.77	K. michiganensis	ST43	OXY-1-1	-	-	Stronger	WT	24	24	29	29	24	≥32	16	≥128	≤4	≤0.25	≤1	≤1	≤1	≤0.5	≤0.25	≤0.25	≤1	≤2	≤20	≤0.25	32	≤16	≤0.5	Acquir. penicillinase; IRT or OXA
K. oxytoca 29	ZH142-C	K. michiganensis	ST183	OXY-5-1	-	-	WT	WT	32	31	38	30	29	16	≤2	≤4	≤4	≤0.25	≤1	≤1	≤1	≤0.5	≤0.25	≤0.25	≤1	≤2	≤20	≤0.25	≤16	≤16	≥16	WT penicillinase
K. oxytoca 04	17KM0578	K. michiganensis	ST403	OXY-1-22	-	TEM-1	WT	WT	31	30	35	30	29	≥32	4	≤4	≤4	≤0.25	≤1	≤1	≤1	≤0.5	≤0.25	≤0.25	2	≤2	≥320	≤0.25	≤16	≤16	≤0.5	WT penicillinase
K. oxytoca 05	15090013	K. michiganensis	ST43	OXY-1-1	-	-	WT	WT	30	31	35	30	28	≥32	≤2	≤4	≤4	≤0.25	≤1	≤1	≤1	≤0.5	≤0.25	≤0.25	≤1	≤2	≤20	≤0.25	32	≤16	≤0.5	WT penicillinase
K. oxytoca 06	15A0136	K. michiganensis	ST405	OXY-1-8	-	-	WT	WT	31	30	35	29	27	≥32	≤2	≤4	≤4	≤0.25	≤1	≤1	≤1	≤0.5	≤0.25	≤0.25	≤1	≤2	≤20	≤0.25	≤16	≤16	≤0.5	WT penicillinase
K. oxytoca 07	20M0142	K. grimontii	ST400	OXY-6-4	-	-	WT	WT	35	34	36	33	31	≤2	≤2	≤4	≤4	≤0.25	≤1	≤1	≤1	≤0.5	≤0.25	≤0.25	≤1	≤2	≤20	≤0.25	≤16	≤16	≤0.5	WT penicillinase
K. oxytoca 42	08KM1900	K. grimontii	ST404	OXY-6-4	-	-	WT	WT	35	33	34	33	31	8	≤2	≤4	≤4	≤0.25	≤1	≤1	≤1	≤0.5	≤0.25	≤0.25	≤1	≤2	≤20	≤0.25	≤16	≤16	≤0.5	WT penicillinase
K. oxytoca 08	15Km1352	K. pasteurii	ST402	OXY-4-1	-	-	WT	WT	35	31	35	31	29	16	≤2	≤4	≤4	≤0.25	≤1	≤1	≤1	≤0.5	≤0.25	≤0.25	≤1	≤2	≤20	≤0.25	≤16	≤16	≤0.5	WT penicillinase
K. oxytoca 09	17KM1096	K. oxytoca	ST1	OXY-2-18	-	-	WT	WT	36	32	33	31	28	16	≤2	≤4	≤4	≤0.25	≤1	≤1	≤1	≤0.5	≤0.25	≤0.25	≤1	≤2	≤20	≤0.25	≤16	≤16	≤0.5	WT penicillinase
K. oxytoca 10	14/F0005	K. oxytoca	ST413	OXY-2-2	-	-	WT	WT	30	30	32	31	28	16	≤2	≤4	≤4	≤0.25	≤1	≤1	≤1	≤0.5	≤0.25	≤0.25	≤1	≤2	≤20	≤0.25	≤16	≤16	≤0.5	WT penicillinase
K. oxytoca 11	09KM0284	K. oxytoca	ST199	OXY-2-4	-	TEM-1	WT	WT	30	30	33	32	30	≥32	4	≤4	≤4	≤0.25	≤1	≤1	≤1	≤0.5	≤0.25	≤0.25	2	≤2	≥320	≤0.25	≤16	≤16	≤0.5	WT penicillinase
									Performed 2 times with consistent results					Vitek repeated only if MIC values were significantly different compared to those obtained in BMD (Sensititre). See Table 1 in manuscript (data highlighted in grey represents false-potive results)
									ATM was tested 3 times: 2 times in Bern and once in Calgary with consistent results

## Sheet: Vitek Calgary N390 Card
File S1.VITEK 2 Calgary N390 Card
									VITEK 2 CALGARY / AST-N390 CARD
Coded Number	Strain Name in JCM paper 2023 (PMID: 36912648)	WGS ID	ST	OXY	CTX-M	Other	Promoter of blaOXY	KoC group (CRO MIC ≥2 mg/L) see PMID 36912648	APL result	AMP	AMC	PIP-TZ	FAZ	FOX	CFM	CAZ	CRO	ERT	MER	GEN	TOB	CIP	NIT	TRI/SUL
K. oxytoca 12	7606.66	K. michiganensis	ST210	OXY-5-9	CTX-M-15	-	WT promoter	ESBL	ESBL	≥ 32	≤ 2	≤ 4	≥ 64	≤ 4	1	0.5	32	≤ 0.12	≤ 0.25	≤ 1	≤ 1	0.5	32	≥ 320
K. oxytoca 19	7907.29	K. michiganensis	ST398	OXY-1-2	CTX-M-15	-	WT promoter	ESBL	ESBL	≥ 32	8	≤ 4	≥ 64	≤ 4	≥ 4	4	32	≤ 0.12	≤ 0.25	≤ 1	≤ 1	≤ 0.06	32	≤ 20
K. oxytoca 20	5401.38	K. michiganensis	ST50	OXY-1-2	CTX-M-15	OXA-1, TEM-1	WT promoter	ESBL	ESBL	≥ 32	16	16	≥ 64	≤ 4	≥ 4	8	≥ 64	≤ 0.12	≤ 0.25	≥ 16	≥ 16	≥ 4	32	≥ 320
K. oxytoca 21	1312240753	K. michiganensis	ST50	OXY-1-2	CTX-M-15	OXA-1, TEM-1	WT promoter	ESBL	ESBL	≥ 32	≥ 32	≥ 128	≥ 64	≤ 4	≥ 4	32	≥ 64	≤ 0.12	≤ 0.25	≥ 16	≥ 16	≥ 4	≤ 16	≥ 320
K. oxytoca 22	8212.48	K. oxytoca	ST37	OXY-2-12	CTX-M-15	-	WT promoter	ESBL	ESBL	≥ 32	4	≤ 4	≥ 64	≤ 4	≥ 4	4	32	≤ 0.12	≤ 0.25	≤ 1	≤ 1	≤ 0.06	≤ 16	≤ 20
K. oxytoca 23	7407.04	K. oxytoca	ST2	OXY-2-16	CTX-M-15	OXA-1	WT promoter	ESBL	ESBL	≥ 32	16	32	≥ 64	8	≥ 4	≥ 64	≥ 64	≤ 0.12	≤ 0.25	≥ 16	8	≥ 4	64	40
K. oxytoca 01	15KM0222	K. oxytoca	ST401	OXY-2-7	CTX-M-1	-	WT promoter	ESBL	ESBL	≥ 32	4	≤ 4	≥ 64	≤ 4	2	1	≥ 64	≤ 0.12	≤ 0.25	≥ 16	4	≤ 0.06	32	≥ 320
K. oxytoca 02	13KM0084	K. oxytoca	ST634	OXY-2-2	CTX-M-1	OXA-1	WT promoter	ESBL	ESBL	≥ 32	16	16	≥ 64	≤ 4	0.5	0.5	32	≤ 0.12	≤ 0.25	≥ 16	≥ 16	≤ 0.06	32	≥ 320
K. oxytoca 41	13KM1040	K. oxytoca	ST364	OXY-2-2	CTX-M-1	-	WT promoter	ESBL	ESBL	≥ 32	8	≤ 4	≥ 64	≤ 4	0.5	0.5	32	≤ 0.12	≤ 0.25	≥ 16	4	≤ 0.06	32	≥ 320
K. oxytoca 46	KM57/09	K. oxytoca	ST401	OXY-2-7	CTX-M-1	-	WT promoter	ESBL	ESBL	≥ 32	8	≤ 4	≥ 64	≤ 4	2	16	≥ 64	≤ 0.12	≤ 0.25	≥ 16	4	≤ 0.06	32	≥ 320
K. oxytoca 40	KM24/09	K. oxytoca	ST401	OXY-2-7	CTX-M-1	-	WT promoter	ESBL	ESBL	≥ 32	4	≤ 4	≥ 64	≤ 4	0.5	4	≥ 64	≤ 0.12	≤ 0.25	≥ 16	4	≤ 0.06	32	≥ 320
K. oxytoca 13	8208.45	K. michiganensis	ST410	OXY-1-21	-	-	Strong promoter	HOXY	HOXY	≥ 32	≥ 32	≥ 128	≥ 64	≤ 4	≥ 4	4	32	≤ 0.12	≤ 0.25	≤ 1	≤ 1	≤ 0.06	64	≤ 20
K. oxytoca 14	8011.16	K. michiganensis	ST52	OXY-1-2	-	-	Strong promoter	HOXY	HOXY	≥ 32	≥ 32	≥ 128	≥ 64	8	1	4	32	≤ 0.12	≤ 0.25	≤ 1	≤ 1	≤ 0.06	≤ 16	≤ 20
K. oxytoca 15	7806.19	K. michiganensis	ST354	OXY-1-1	-	-	Strong promoter	HOXY	HOXY	≥ 32	≥ 32	≥ 128	≥ 64	≤ 4	≤ 0.25	0.25	16	≤ 0.12	≤ 0.25	≤ 1	≤ 1	≤ 0.06	32	≤ 20
K. oxytoca 16	7202.3	K. michiganensis	ST409	OXY-1-2	-	-	Strong promoter	HOXY	HOXY	≥ 32	≥ 32	≥ 128	≥ 64	≤ 4	≤ 0.25	0.25	8	≤ 0.12	≤ 0.25	≤ 1	≤ 1	≤ 0.06	64	≤ 20
K. oxytoca 17	8311.01	K. oxytoca	ST21	OXY-2-1	-	-	Strong promoter	HOXY	HOXY	≥ 32	≥ 32	≥ 128	≥ 64	≤ 4	≤ 0.25	≤ 0.12	4	≤ 0.12	≤ 0.25	≤ 1	≤ 1	≤ 0.06	≤ 16	≤ 20
K. oxytoca 18	8309.06	K. oxytoca	ST399	OXY-2-32	-	-	Strong promoter	HOXY	HOXY	≥ 32	≥ 32	≥ 128	≥ 64	≤ 4	0.5	0.5	32	≤ 0.12	≤ 0.25	≤ 1	≤ 1	0.12	32	≤ 20
K. oxytoca 24	8310.32	K. oxytoca	ST36	OXY-2-11	-	-	Strong promoter	HOXY	HOXY	≥ 32	≥ 32	≥ 128	≥ 64	≤ 4	≤ 0.25	≤ 0.12	4	≤ 0.12	≤ 0.25	≤ 1	≤ 1	≤ 0.06	≤ 16	≤ 20
K. oxytoca 25	8310.33	K. oxytoca	ST36	OXY-2-11	-	-	Strong promoter	HOXY	HOXY	≥ 32	16	≥ 128	≥ 64	≤ 4	≤ 0.25	≤ 0.12	8	≤ 0.12	≤ 0.25	≤ 1	≤ 1	≤ 0.06	≤ 16	≤ 20
K. oxytoca 26	8306.21	K. oxytoca	ST399	OXY-2-32	-	-	Strong promoter	HOXY	HOXY	≥ 32	≥ 32	≥ 128	≥ 64	≤ 4	≤ 0.25	0.5	32	≤ 0.12	≤ 0.25	≤ 1	≤ 1	≤ 0.06	32	≤ 20
K. oxytoca 30	8108.57	K. oxytoca	ST65	OXY-2-33	-	-	Strong promoter	HOXY	HOXY	≥ 32	16	64	≥ 64	≤ 4	≤ 0.25	≤ 0.12	8	≤ 0.12	≤ 0.25	≤ 1	≤ 1	≤ 0.06	≤ 16	≤ 20
K. oxytoca 31	8111.31	K. oxytoca	ST241	OXY-2-12	-	-	Strong promoter	HOXY	HOXY	≥ 32	≥ 32	≥ 128	≥ 64	≤ 4	0.5	1	32	≤ 0.12	≤ 0.25	≤ 1	≤ 1	≤ 0.06	≤ 16	≤ 20
K. oxytoca 32	8005.38-1	K. oxytoca	ST1	OXY-2-18	-	-	Strong promoter	HOXY	HOXY	≥ 32	16	≥ 128	≥ 64	≤ 4	≤ 0.25	≤ 0.12	8	≤ 0.12	≤ 0.25	≤ 1	≤ 1	≤ 0.06	32	≤ 20
K. oxytoca 45	8005.38-2	K. oxytoca	ST1	OXY-2-8	-	-	Strong promoter	HOXY	HOXY	≥ 32	≥ 32	≥ 128	≥ 64	≤ 4	≤ 0.25	0.5	8	≤ 0.12	≤ 0.25	≤ 1	≤ 1	≤ 0.06	≤ 16	≤ 20
K. oxytoca 33	7510.48	K. oxytoca	ST395	OXY-2-10	-	-	Strong promoter	HOXY	HOXY	≥ 32	≥ 32	≥ 128	≥ 64	≤ 4	≤ 0.25	≤ 0.12	32	≤ 0.12	≤ 0.25	≤ 1	≤ 1	≤ 0.06	≤ 16	≤ 20
K. oxytoca 34	7610.07	K. oxytoca	ST199	OXY-2-1	-	-	Strong promoter	HOXY	HOXY	≥ 32	≥ 32	≥ 128	≥ 64	≤ 4	≤ 0.25	≤ 0.12	32	≤ 0.12	≤ 0.25	≤ 1	≤ 1	≤ 0.06	≤ 16	≤ 20
K. oxytoca 35	7707.06	K. oxytoca	ST396	OXY-2-34	-	-	Strong promoter	HOXY	HOXY	≥ 32	16	≥ 128	≥ 64	≤ 4	≤ 0.25	≤ 0.12	8	≤ 0.12	≤ 0.25	≤ 1	≤ 1	≤ 0.06	≤ 16	≤ 20
K. oxytoca 36	7802.78	K. oxytoca	ST176	OXY-2-4	-	-	Strong promoter	HOXY	HOXY	≥ 32	≥ 32	≥ 128	≥ 64	≤ 4	≤ 0.25	0.25	8	≤ 0.12	≤ 0.25	≤ 1	≤ 1	≤ 0.06	≤ 16	≤ 20
K. oxytoca 37	7907.16	K. oxytoca	ST397	OXY-2-6	-	-	Strong promoter	HOXY	HOXY	≥ 32	16	≥ 128	≥ 64	≤ 4	≤ 0.25	≤ 0.12	8	≤ 0.12	≤ 0.25	≤ 1	≤ 1	≤ 0.06	≤ 16	≤ 20
K. oxytoca 43	R1056	K. oxytoca	ST141	OXY-2-14	-	TEM-1	Strong promoter	HOXY	HOXY	≥ 32	≥ 32	≥ 128	≥ 64	≤ 4	≥ 4	4	≥ 64	≤ 0.12	≤ 0.25	8	8	≥ 4	≤ 16	≥ 320
K. oxytoca 44	R1057	K. oxytoca	ST141	OXY-2-5	-	TEM-1	Strong promoter	HOXY	ESBL	≥ 32	16	32	≥ 64	≤ 4	≥ 4	≥ 64	≥ 64	0.25	≤ 0.25	8	8	≥ 4	≤ 16	≥ 320
K. oxytoca 03	08KM1888	K. oxytoca	ST34	OXY-2-16	-	-	Strong promoter	HOXY	HOXY	≥ 32	≥ 32	≥ 128	≥ 64	≤ 4	0.5	2	32	≤ 0.12	≤ 0.25	8	8	≥ 4	32	≥ 320
K. oxytoca 27	8310.44	K. michiganensis	ST35	OXY-1-20	-	-	Strong promoter	WT	WT	≥ 32	16	≥ 128	≥ 64	≤ 4	≤ 0.25	≤ 0.12	0.5	≤ 0.12	≤ 0.25	≤ 1	≤ 1	≤ 0.06	32	≤ 20
K. oxytoca 28	7507.77	K. michiganensis	ST43	OXY-1-1	-	-	Strong promoter	WT	HOXY	≥ 32	16	≥ 128	≥ 64	≤ 4	≤ 0.25	≤ 0.12	8	≤ 0.12	≤ 0.25	≤ 1	≤ 1	≤ 0.06	64	≤ 20
K. oxytoca 29	ZH142-C	K. michiganensis	ST183	OXY-5-1	-	-	WT promoter	WT	WT	16	≤ 2	≤ 4	≤ 4	≤ 4	≤ 0.25	≤ 0.12	≤ 0.25	≤ 0.12	≤ 0.25	≤ 1	≤ 1	≤ 0.06	≤ 16	≤ 20
K. oxytoca 04	17KM0578	K. michiganensis	ST403	OXY-1-22	-	TEM-1	WT promoter	WT	WT	≥ 32	4	≤ 4	≤ 4	≤ 4	≤ 0.25	≤ 0.12	≤ 0.25	≤ 0.12	≤ 0.25	≥ 16	4	≤ 0.06	32	≥ 320
K. oxytoca 05	15090013	K. michiganensis	ST43	OXY-1-1	-	-	WT promoter	WT	WT	≥ 32	≤ 2	≤ 4	≤ 4	≤ 4	≤ 0.25	≤ 0.12	≤ 0.25	≤ 0.12	≤ 0.25	≤ 1	≤ 1	≤ 0.06	32	≥ 320
K. oxytoca 06	15A0136	K. michiganensis	ST405	OXY-1-8	-	-	WT promoter	WT	WT	≥ 32	≤ 2	≤ 4	≤ 4	≤ 4	≤ 0.25	≤ 0.12	≤ 0.25	≤ 0.12	≤ 0.25	≤ 1	≤ 1	≤ 0.06	≤ 16	≤ 20
K. oxytoca 07	20M0142	K. grimontii	ST400	OXY-6-4	-	-	WT promoter	WT	WT	≤ 2	≤ 2	≤ 4	≤ 4	≤ 4	≤ 0.25	≤ 0.12	≤ 0.25	≤ 0.12	≤ 0.25	≤ 1	≤ 1	≤ 0.06	≤ 16	≤ 20
K. oxytoca 42	08KM1900	K. grimontii	ST404	OXY-6-4	-	-	WT promoter	WT	WT	≤ 2	≤ 2	≤ 4	≤ 4	≤ 4	≤ 0.25	≤ 0.12	≤ 0.25	≤ 0.12	≤ 0.25	≤ 1	≤ 1	≤ 0.06	≤ 16	≤ 20
K. oxytoca 08	15Km1352	K. pasteurii	ST402	OXY-4-1	-	-	WT promoter	WT	WT	16	≤ 2	≤ 4	≤ 4	≤ 4	≤ 0.25	≤ 0.12	≤ 0.25	≤ 0.12	≤ 0.25	≤ 1	≤ 1	≤ 0.06	≤ 16	≤ 20
K. oxytoca 09	17KM1096	K. oxytoca	ST1	OXY-2-18	-	-	WT promoter	WT	WT	16	≤ 2	≤ 4	≤ 4	≤ 4	≤ 0.25	≤ 0.12	≤ 0.25	≤ 0.12	≤ 0.25	≤ 1	≤ 1	≤ 0.06	32	≤ 20
K. oxytoca 10	14/F0005	K. oxytoca	ST413	OXY-2-2	-	-	WT promoter	WT	WT	16	≤ 2	≤ 4	≤ 4	≤ 4	≤ 0.25	≤ 0.12	≤ 0.25	≤ 0.12	≤ 0.25	≤ 1	≤ 1	≤ 0.06	32	≤ 20
K. oxytoca 11	09KM0284	K. oxytoca	ST199	OXY-2-4	-	TEM-1	WT promoter	WT	WT	≥ 32	8	≤ 4	≤ 4	≤ 4	≤ 0.25	≤ 0.12	≤ 0.25	≤ 0.12	≤ 0.25	≥ 16	≤ 1	≤ 0.06	≤ 16	≥ 320
									Performed only once (data highlighted in grey represents results that do not match with BMD or WGS)

## Sheet: Antibiotics in VITEK 2 cards
File S1.Antibiotics in VITEK 2 Cards
	Vitek Card N242 (Bern)	Vitek Card N390 (Calgary)
Antibiotic	Range tested (mg/L)	Range tested (mg/L)
Ampicillin	≤2 - ≥32	4 - ≥32
Amoxicillin-clavulanate	≤2 - ≥32	≤2 - ≥32
Piperacillin-tazobactam	≤4 - ≥128	≤4 - ≥128
Cefazolin	NT	≤4 - ≥64
Cefoxitin	≤4 - ≥64	≤4 - 64
Cefixime	NT	≤0.25 - ≥4
Cefpodoxime	≤0.25 - ≥8	NT
Ceftriaxone	≤1 - ≥64	≤0.25 - ≥64
Ceftazidime	≤1 - ≥64	≤0.12 - ≥64
Cefepime	≤1 - ≥64	NT
Ertapenem	≤0.5 - ≥8	≤0.12 - 2
Imipenem	≤0.25 - ≥16	NT
Meropenem	≤0.25 - ≥16	≤0.25 - 16
Gentamycin	NT	≤1 - ≥16
Tobramycin	≤1 - ≥16	≤1 - ≥16
Amikacin	≤2 - ≥64	NT
Trimethoprim-Sulfamethoxazole	≤20 - ≥320	≤20 - ≥320
Ciprofloxacin	≤0.25 - ≥4	≤0.06 - ≥4
Nitrofurantoin	≤16 - ≥512	≤16 - 512
Fosfomycin	≤16 - ≥256	NT
Colistin	≤0.5 - ≥16	NT
			Green when the 2 cards share the same ranges
			NT, not tested

## Sheet: Confirm. tests of Tab 2 + Disks
File S1. Confirmatory Tests of Table 2 + Disks
									CDT CLSI (MAST group)					CLSI Ceftazidime (CAZ; 30 µg disk)	CLSI Cefotaxime (CTX; 30 µg disk)
Coded Number	Strain Name in JCM paper 2023 (PMID: 36912648)	WGS ID	ST	OXY	CTX-M	Other	Promoter of blaOXY	KoC group (CRO MIC ≥2 mg/L)	CTX (30 µg)	CTX-CL (30-10 µg)	CAZ (30 µg)	CAZ-CL (30-10 µg)	CDTs together
K. oxytoca 12	7606.66	K. michiganensis	ST210	OXY-5-9	CTX-M-15	-	WT promoter	ESBL	20	35	28	32	Pos	28	20
K. oxytoca 19	7907.29	K. michiganensis	ST398	OXY-1-2	CTX-M-15	-	WT promoter	ESBL	15	30	23	30	Pos	23	15
K. oxytoca 20	5401.38	K. michiganensis	ST50	OXY-1-2	CTX-M-15	OXA-1, TEM-1	WT promoter	ESBL	9	30	20	29	Pos	20	9
K. oxytoca 21	1312240753	K. michiganensis	ST50	OXY-1-2	CTX-M-15	OXA-1, TEM-1	WT promoter	ESBL	10	29	15	25	Pos	15	10
K. oxytoca 22	8212.48	K. oxytoca	ST37	OXY-2-12	CTX-M-15	-	WT promoter	ESBL	15	31	22	28	Pos	22	15
K. oxytoca 23	7407.04	K. oxytoca	ST2	OXY-2-16	CTX-M-15	OXA-1	WT promoter	ESBL	6	28	8	23	Pos	8	6
K. oxytoca 01	15KM0222	K. oxytoca	ST401	OXY-2-7	CTX-M-1	-	WT promoter	ESBL	13	30	25	28	Pos	25	13
K. oxytoca 02	13KM0084	K. oxytoca	ST634	OXY-2-2	CTX-M-1	OXA-1	WT promoter	ESBL	13	30	29	30	Pos	29	13
K. oxytoca 41	13KM1040	K. oxytoca	ST364	OXY-2-2	CTX-M-1	-	WT promoter	ESBL	13	25	25	28	Pos	25	13
K. oxytoca 46	KM57/09	K. oxytoca	ST401	OXY-2-7	CTX-M-1	-	WT promoter	ESBL	13	24	24	25	Pos	24	13
K. oxytoca 40	KM24/09	K. oxytoca	ST401	OXY-2-7	CTX-M-1	-	WT promoter	ESBL	14	25	24	27	Pos	24	14
K. oxytoca 13	8208.45	K. michiganensis	ST410	OXY-1-21	-	-	Strong promoter	HOXY	24	26	23	23	Neg	23	24
K. oxytoca 14	8011.16	K. michiganensis	ST52	OXY-1-2	-	-	Strong promoter	HOXY	23	26	25	24	Neg	25	23
K. oxytoca 15	7806.19	K. michiganensis	ST354	OXY-1-1	-	-	Strong promoter	HOXY	26	27	24	23	Neg	24	26
K. oxytoca 16	7202.3	K. michiganensis	ST409	OXY-1-2	-	-	Strong promoter	HOXY	30	30	29	28	Neg	29	30
K. oxytoca 17	8311.01	K. oxytoca	ST21	OXY-2-1	-	-	Strong promoter	HOXY	28	29	30	30	Neg	30	28
K. oxytoca 18	8309.06	K. oxytoca	ST399	OXY-2-32	-	-	Strong promoter	HOXY	25	25	25	25	Neg	25	25
K. oxytoca 24	8310.32	K. oxytoca	ST36	OXY-2-11	-	-	Strong promoter	HOXY	28	28	29	28	Neg	29	28
K. oxytoca 25	8310.33	K. oxytoca	ST36	OXY-2-11	-	-	Strong promoter	HOXY	23	26	28	25	Neg	28	23
K. oxytoca 26	8306.21	K. oxytoca	ST399	OXY-2-32	-	-	Strong promoter	HOXY	26	27	25	25	Neg	25	26
K. oxytoca 30	8108.57	K. oxytoca	ST65	OXY-2-33	-	-	Strong promoter	HOXY	32	32	30	30	Neg	30	32
K. oxytoca 31	8111.31	K. oxytoca	ST241	OXY-2-12	-	-	Strong promoter	HOXY	26	27	24	23	Neg	24	26
K. oxytoca 32	8005.38-1	K. oxytoca	ST1	OXY-2-18	-	-	Strong promoter	HOXY	30	30	30	30	Neg	30	30
K. oxytoca 45	8005.38-2	K. oxytoca	ST1	OXY-2-8	-	-	Strong promoter	HOXY	28	28	25	25	Neg	25	28
K. oxytoca 33	7510.48	K. oxytoca	ST395	OXY-2-10	-	-	Strong promoter	HOXY	28	29	28	29	Neg	28	28
K. oxytoca 34	7610.07	K. oxytoca	ST199	OXY-2-1	-	-	Strong promoter	HOXY	28	27	28	29	Neg	28	28
K. oxytoca 35	7707.06	K. oxytoca	ST396	OXY-2-34	-	-	Strong promoter	HOXY	29	30	30	30	Neg	30	29
K. oxytoca 36	7802.78	K. oxytoca	ST176	OXY-2-4	-	-	Strong promoter	HOXY	28	28	30	30	Neg	30	28
K. oxytoca 37	7907.16	K. oxytoca	ST397	OXY-2-6	-	-	Strong promoter	HOXY	30	30	32	30	Neg	32	30
K. oxytoca 43	R1056	K. oxytoca	ST141	OXY-2-14	-	TEM-1	Strong promoter	HOXY	17	18	21	20	Neg	21	17
K. oxytoca 44	R1057	K. oxytoca	ST141	OXY-2-5	-	TEM-1	Strong promoter	HOXY	16	15	6	15	Pos	6	16
K. oxytoca 03	08KM1888	K. oxytoca	ST34	OXY-2-16	-	-	Strong promoter	HOXY	25	27	26	25	Neg	26	25
K. oxytoca 27	8310.44	K. michiganensis	ST35	OXY-1-20	-	-	Strong promoter	WT	np	np	np	np	na	30	32
K. oxytoca 28	7507.77	K. michiganensis	ST43	OXY-1-1	-	-	Strong promoter	WT	30	30	30	29	Neg	30	30
K. oxytoca 29	ZH142-C	K. michiganensis	ST183	OXY-5-1	-	-	WT promoter	WT	np	np	np	np	na	32	31
K. oxytoca 04	17KM0578	K. michiganensis	ST403	OXY-1-22	-	TEM-1	WT promoter	WT	np	np	np	np	na	29	32
K. oxytoca 05	15090013	K. michiganensis	ST43	OXY-1-1	-	-	WT promoter	WT	np	np	np	np	na	31	30
K. oxytoca 06	15A0136	K. michiganensis	ST405	OXY-1-8	-	-	WT promoter	WT	np	np	np	np	na	32	31
K. oxytoca 07	20M0142	K. grimontii	ST400	OXY-6-4	-	-	WT promoter	WT	np	np	np	np	na	30	32
K. oxytoca 42	08KM1900	K. grimontii	ST404	OXY-6-4	-	-	WT promoter	WT	np	np	np	np	na	29	31
K. oxytoca 08	15Km1352	K. pasteurii	ST402	OXY-4-1	-	-	WT promoter	WT	np	np	np	np	na	32	30
K. oxytoca 09	17KM1096	K. oxytoca	ST1	OXY-2-18	-	-	WT promoter	WT	np	np	np	np	na	31	32
K. oxytoca 10	14/F0005	K. oxytoca	ST413	OXY-2-2	-	-	WT promoter	WT	np	np	np	np	na	30	32
K. oxytoca 11	09KM0284	K. oxytoca	ST199	OXY-2-4	-	TEM-1	WT promoter	WT	np	np	np	np	na	30	32
									All were performed once (data highlighted in grey represents false-potive results)
