# Supplementary material for: Detection of ESBL-producing Klebsiella oxytoca complex with VITEK 2 system and screening cutoffs for implementing confirmatory tests
Source: J Clin Microbiol. 2025 May 9;63(6):e00128-25. doi: 10.1128/jcm.00128-25 (PMC12153293; doi:10.1128/jcm.00128-25)
Supplement: File S2 — Phenotypic and confirmatory tests from literature. [file jcm.00128-25-s0002.xlsx]

## Sheet: BMD data from literature KoC
File S2. BMD Data from Literature of Koc
					By using molecular methods		MIC (mg/L)
Authors	Year	PMID	Method	Strain name	Group	ESBL or OXY type	PTC	CPD	CRO	CTX	CAZ	FEP	ATM
Stürenburg et al.	2003	12573548	BMD	KX-4	ESBL	SHV-12	na	8	2	2	8	na	8
Stürenburg et al.	2003	12573548	BMD	KX-6	ESBL	CTX-M-1	na	256	32	64	4	na	8
Stürenburg et al.	2003	12573548	BMD	KX-7	ESBL	CTX-M-1	na	8	8	>256	1	na	4
Stürenburg et al.	2003	12573548	BMD	KX-1	HOXY	na	na	4	4	1	1	na	32
Stürenburg et al.	2003	12573548	BMD	KX-2	HOXY	na	na	1	1	0.25	0.5	na	4
Stürenburg et al.	2003	12573548	BMD	KX-3	HOXY	na	na	1	1	0.125	0.06	na	2
Stürenburg et al.	2003	12573548	BMD	KX-5	HOXY	na	na	2	2	0.25	0.25	na	16
Stürenburg et al.	2003	12573548	BMD	KX-8	HOXY	na	na	2	2	0.25	0.06	na	4
Stürenburg et al.	2003	12573548	BMD	KX-9	HOXY	na	na	2	2	0.25	0.125	na	2
Stürenburg et al.	2003	12573548	BMD	KX-10	HOXY	na	na	4	4	2	1	na	32
Stürenburg et al.	2003	12573548	BMD	KX-11	HOXY	na	na	2	4	0.5	1	na	32
Komatsu et al.	2003	12812716	MicroScan	208	ESBL	CTX-M	na	>64	64	32	8	4	16
Schmithausen et al.	2019	31562168	Micronaut-S	1	ESBL	CTX-M-15	16	na	na	>2	32	na	na
Schmithausen et al.	2019	31562168	Micronaut-S	2	ESBL	CTX-M-15	>64	na	na	>2	32	na	na
Schmithausen et al.	2019	31562168	Micronaut-S	3	ESBL	CTX-M-15	64	na	na	>2	32	na	na
Schmithausen et al.	2019	31562168	Micronaut-S	4	ESBL	CTX-M-15	32	na	na	>2	32	na	na
Schmithausen et al.	2019	31562168	Micronaut-S	5	ESBL	CTX-M-15	8	na	na	>2	32	na	na
Schmithausen et al.	2019	31562168	Micronaut-S	6	ESBL	CTX-M-15	16	na	na	>2	64	na	na
Schmithausen et al.	2019	31562168	Micronaut-S	7	ESBL	CTX-M-15	>64	na	na	>2	>128	na	na
Schmithausen et al.	2019	31562168	Micronaut-S	8	ESBL	CTX-M-15	>64	na	na	>2	>128	na	na
Schmithausen et al.	2019	31562168	Micronaut-S	9	ESBL	CTX-M-15	>64	na	na	>2	>128	na	na
Schmithausen et al.	2019	31562168	Micronaut-S	10	ESBL	CTX-M-15	>64	na	na	>2	>128	na	na
Schmithausen et al.	2019	31562168	Micronaut-S	11	ESBL	CTX-M-15	>64	na	na	>2	>128	na	na
Schmithausen et al.	2019	31562168	Micronaut-S	12	ESBL	CTX-M-15	>64	na	na	>2	>128	na	na
Schmithausen et al.	2019	31562168	Micronaut-S	13	ESBL	CTX-M-15	>64	na	na	>2	>128	na	na
Schmithausen et al.	2019	31562168	Micronaut-S	14	ESBL	CTX-M-15	>64	na	na	>2	>128	na	na
Schmithausen et al.	2019	31562168	Micronaut-S	15	ESBL	CTX-M-15	>64	na	na	>2	>128	na	na
Schmithausen et al.	2019	31562168	Micronaut-S	16	ESBL	CTX-M-15	>64	na	na	>2	>128	na	na
Morrissey et al.	2014	24478449	MicroScan	40 strains	ESBL	na	na	na	na	MIC50 >128	MIC50 >128	na	na
Morrissey et al.	2014	24478449	MicroScan		ESBL	na	na	na	na	MIC90 >128	MIC90 >128	na	na
Ramalheira et al.	2019	31295583	BMD	565 strains	ESBL	na	MIC50 ≥256	na	na	na	MIC50=2	MIC50=2	MIC50=32
Ramalheira et al.	2019	31295583	BMD	565 strains	ESBL	na	MIC90 ≥256	na	na	na	MIC90=128	MIC90=16	MIC90 ≥256
Ikhimiukor et al.	2023	37676032	MicroScan	KXB44	WT	OXY-2-26	>64	na	>32	8	≤2	4	>16
Ikhimiukor et al.	2023	37676032	MicroScan	KXB10	WT	OXY-2-6	≤16	na	≤8	≤2	≤2	≤4	≤4
Ikhimiukor et al.	2023	37676032	MicroScan	KXB3	WT	OXY-2-7	≤16	na	≤8	≤2	≤2	≤4	≤4
Ikhimiukor et al.	2023	37676032	MicroScan	KXB4	WT	OXY-2-6	≤16	na	≤8	≤2	≤2	≤4	≤4
Ikhimiukor et al.	2023	37676032	MicroScan	KXB43	WT	OXY-2-2	≤16	na	≤1	≤2	≤2	≤4	≤4
Ikhimiukor et al.	2023	37676032	MicroScan	KXB15	WT	OXY-2-16	≤16	na	≤8	≤2	≤2	≤4	≤4
Ikhimiukor et al.	2023	37676032	MicroScan	KXB8	WT	OXY-2-16	≤16	na	≤8	≤2	≤2	≤4	≤4
Ikhimiukor et al.	2023	37676032	MicroScan	KXB13	WT	OXY-2-4	≤16	na	≤8	≤2	≤2	≤4	≤4
Ikhimiukor et al.	2023	37676032	MicroScan	KXB34	WT	OXY-2-36	≤16	na	≤1	≤2	≤2	≤4	>16
Ikhimiukor et al.	2023	37676032	MicroScan	KXB29	WT	OXY-2-8	≤16	na	≤1	≤2	≤2	≤4	≤4
Ikhimiukor et al.	2023	37676032	MicroScan	KXB16	WT	OXY-2-8	≤16	na	≤8	≤2	≤2	≤4	≤4
Ikhimiukor et al.	2023	37676032	MicroScan	KXB20	WT	OXY-2-2	≤16	na	≤1	≤2	≤2	≤4	≤4
Ikhimiukor et al.	2023	37676032	MicroScan	KXB49	WT	OXY-2-4	>64	na	>32	8	≤2	≤4	>16
Ikhimiukor et al.	2023	37676032	MicroScan	KPB112	WT	OXY-2-35	≤16	na	≤1	≤2	≤2	≤4	≤4
Ikhimiukor et al.	2023	37676032	MicroScan	KXB25	WT	OXY-2-35	≤16	na	≤1	≤2	≤2	≤4	≤4
Ikhimiukor et al.	2023	37676032	MicroScan	KXB9	WT	OXY-2-4	≤16	na	≤8	≤2	≤2	≤4	≤4
Ikhimiukor et al.	2023	37676032	MicroScan	KXB31	WT	OXY-2-7	≤16	na	≤1	≤2	≤2	≤4	≤4
Ikhimiukor et al.	2023	37676032	MicroScan	KXB2	WT	OXY-2-7	≤16	na	≤8	≤2	≤2	≤4	≤4
Ikhimiukor et al.	2023	37676032	MicroScan	KXB11	WT	OXY-2-7	≤16	na	≤8	≤2	≤2	≤4	≤4
Ikhimiukor et al.	2023	37676032	MicroScan	KXB45	WT	OXY-2-1	≤16	na	≤1	≤2	≤2	≤4	≤4

## Sheet: Disk data from literature KoC
File S2. Disk Data from Literature of Koc
					By using molecular methods		Inhibition zone (mm)
Authors	Year	PMID	Method	Strain name	Group	ESBL or OXY type	CPD 10 µg	CRO 30 µg	CTX 30 µg	CAZ 30 µg	ATM 30 µg
Fujita et al.	2015	26539828	Disk	NUBL793	ESBL	CTX-M-1	8	10	18	26	12
Fujita et al.	2015	26539828	Disk	NUBL810	ESBL	CTX-M-2	6	12	15	24	20
Fujita et al.	2015	26539828	Disk	NUBL1520	non-ESBL	na	16	15	22	27	13
Fujita et al.	2015	26539828	Disk	NUBL1521	non-ESBL	na	8	9	13	20	6
Fujita et al.	2015	26539828	Disk	NUBL1522	non-ESBL	na	12	14	21	21	7
Fujita et al.	2015	26539828	Disk	NUBL1523	non-ESBL	na	13	15	23	21	8
Fujita et al.	2015	26539828	Disk	NUBL1524	non-ESBL	na	13	15	21	21	8
Fujita et al.	2015	26539828	Disk	NUBL1525	non-ESBL	na	13	14	23	21	8
Fujita et al.	2015	26539828	Disk	NUBL1526	non-ESBL	na	13	15	23	23	9
Fujita et al.	2015	26539828	Disk	NUBL1527	non-ESBL	na	14	15	24	23	8
Fujita et al.	2015	26539828	Disk	NUBL1528	non-ESBL	na	17	19	26	28	17
Fujita et al.	2015	26539828	Disk	NUBL1529	non-ESBL	na	15	16	24	26	9
Fujita et al.	2015	26539828	Disk	NUBL1530	non-ESBL	na	13	15	23	22	9
Fujita et al.	2015	26539828	Disk	NUBL1531	non-ESBL	na	14	18	25	25	10
